# Supplementary material for: Type and Volume of Milk Intake in Premature Infants <33 Weeks Gestational Age in the Neonatal Intensive Care Unit
Source: Children (Basel). 2025 Mar 29;12(4):431. doi: 10.3390/children12040431 (PMC12025542; doi:10.3390/children12040431)
Supplement: Supplementary file 1 [file children-12-00431-s001.zip]

Archive with 1 entries (1 files):
- children-3533620-supplementary.pdf
